# Supplementary material for: Prognostic factors in severe dengue patients: A multi-center retrospective cohort study
Source: PLoS Negl Trop Dis. 2025 Jan 28;19(1):e0012846. doi: 10.1371/journal.pntd.0012846 (PMC11805397; doi:10.1371/journal.pntd.0012846)
Supplement: S1 Data — (XLSX) [file pntd.0012846.s001.xlsx]

## Sheet: 工作表1
WBC upon arrival	Platelet count during hospitalization	AST during hospitalization	ALT during hospitalization	Lactate during hospitalization
4.6	12	6577	2260	159.4
19	33	149	99	29.7
13.7	13	5495	1014
6.8	66		74	13.6
5.9	19	2484	2414	100.2
5	23	933	446
13.8	21		111	25.6
5.5	12	19347	19347
4	92	265	265
5.2	13	2777		47.1
3.6	7			45.1
10.9	9	2206	511	29.8
8.6	27	113	28	8.2
9.9	5	5425	1818	52.3
9.3	5			169.3
24.9	135	3718	2355	157.2
11.4	9	3349	877	176.3
8.3	52			243
6.1	17	66	843
10.7	41	27		19.5
3.6	3	188		31.4
5.9	6		281	101.3
22.3	52	11103	3687	184.3
10.7	17	75	2014	40.1
14.2	5	3779	2355	11.5
5.9	13
7.3	7	115	48	48
12.6	13
2.8	3	1430	1651
10.3	13	143
4.3	12
2.4	29
3.3	18	6101
6.2	21	3423	1100
3.6	15	672	670
10	16	2637	819
13.5	303
1.8	15
12.6	13	69		120.8
8.6	11	13710	4641
4.1	7	48	2459
7	45	33	120
8.1	7	14552	5744
3.1	12	14774	4940
19.3	7	682	211
2.5	11	1441	1025
4.7	11	11860	3401
7	11	3000	1242
16.8	84	123	43
8.1	79	500	79
4.9	9	2592	1329
9.9	94	16	10
11.3	10	11256	3096
19.5	15	346	323
12.6	8	141	102
7.9	9	11741	4687
11	104	160	160
16.5	13	7438	3277
6.2	6	4863	1470
5.2	71	14	14
3.5	5	11349	1346
9.8	48	176	67
9
2.7	6	16001	6366
7.9	17	11866	1165
9.6	9	41	38
11.1	13	102	28
4.3	105	65	30
9.7	4	9805	1504
4.5	13	134	90
6.2	92	113	10
5.7	13	7178	659
7	7	10890	3110
8.8	47	34	92	15.5
6.92	97	3920	2098	21
1.5	44	31	20
6.71	12	36981	6259	40.2
4.28	46	107	45
4.34	33	873	468
8.02	10	11520	2949	33.8
9.09	10	4986	746	11.4
5.5	9	4006	1171	4.2
10.3	10	6875	1939	17.2
9.29	12	5071	2264	26.1
5.29	15	21758	4541	22.2
5.76	8	12771	2658	27.6
2.39	8	6356	1579
6.17	9	8965	2549	10.2
9.5	9	267	305
9.92	20	472	313	16.2
9.4	54	109	48	20.9
