# Supplementary material for: Prognostic factors in severe dengue patients: A multi-center retrospective cohort study
Source: PLoS Negl Trop Dis. 2025 Jan 28;19(1):e0012846. doi: 10.1371/journal.pntd.0012846 (PMC11805397; doi:10.1371/journal.pntd.0012846)
Supplement: S2 Data — (XLSX) [file pntd.0012846.s002.xlsx]

## Sheet: 工作表1
WBC upon arrival	Platelet count during hospitalization	AST during hospitalization	ALT during hospitalization	Lactate during hospitalization
				13.8
10.3		306
4.1	30			17
5.5	13
10.4	8
4	7
11.7	13
	36		637
9.5	76
3.9	19		741
17.3	7
6	11
7.1	7			22.8
6.3	15	3392	1729
9.1	8
4.2	17	740	1042
5.8	7	4299	1555
9	15
2.5	13
9.3	24	794	1026
5	11	129
3.1	10			11.8
4.7	11	188		19.5
3.6	151	382		13.3
5.1	34.8	583		35.2
3	99
6.1	16			11.7
1	34	263		8.1
4.5	32
3.8	15
3.6	8	142	276
4.3	42	335	177
1.7	3		35
7.8	14	190	103
1.4	28	242	88
3.8	31	1175	495
5.7	132	24	29
3.7	13		179
6.4	10	491	294
3.3	45	478	47
45.9	89	5451	2224
5.5	8	623	236
11	11		27
9	16	166	130
3.8	7	254	105
6.8	46	41	10
7.7	15	291	291
4.8	11	10	33
1.8	46	82	82
10.2	11	41	102
9.7	10	19	1545
4.6	9	69	69
9.1	39
4.3	16	57	126
3.1	10	52	89
2.7	92	36	36
14.9	130	35	35
5.3	7	48	368
4	99	1720	1720
2.5	11	64	118
7	9	10	77
1.4	49	151	580
9.2	15	10	56
7.5	14		60
2.8	108	10	10
4.8	11	95	95
7.3	15	50	407
5.3	13	6308	2102
2.7	10	87	49
4.5	50	80	30
3.8	105	66	52
9.9	78	1136	961
8	9	16001	3348
7.4	158	10	10
5.2	99	15	24
3.4	8	28	53
7.9	8	4760	1695
5.7	22	132	53
4.5	11	106	65
6.5	17	118	57
6.7	19	129	44
5.6	22	78	287
6.5	9	221	98
4.9	11	125	77
4.4	6	155	116
6	43	141	62
4.8	83	240	76
3.8	5	179	86
3.4	7	276	244
2.8	129	34	12
4.6	24	102	31
2.4	16	126	65
7.4	13	171	77
5.6	66	160	52
3.1	59	170	64
2.5	12	332	333
1.7	23	123	90
3.6	12	451	175
9.5	339	30	19
5.3	5	219	115
8.5	12	4800	2182
15.2	156	10	10
3.9	17	118	33
4.4	97	25	10
1.8	17	359	245
7.8	166	117	65
3.9	9	151	66
8.7	12	487	269
8.2	240	24	33
2.4	48	71	46
18.3	334	82	17
5.1	6	490	172
5.5	111	37	16
3.2	11	96	45
12.4	13	75	41
8.4	10	658	174
7.5	58	32	16
3.2	24	248	102
8	127	128	171
4.9	11	2147	1380
5	66	148	148
10.1	7	104	34
5.1	11	160	90
7.8	80	10	13
3.2	8	105	73
6.5	93	25	26
1.8	32	69	101
8.8	24	136	66
10.5	15	131	46
9.9	13	236	33
8.6	14	143	56
5.7	142	46	14
12.6	317	38	24
6.9	95	91	91
3.6	10	164	122
6	8	183	119
2.9	24	967	671
11.8	25	747	231
5.8	21	101	51
4.1	6	93	85
4.1	4	373	236
8.5	9	131	32
6.9	37	199	120
2	60	296	307
2.7	8	1019	491
41.6	24	327	116
3.5	10	303	132
0.5	54	122	116
7.9	37	1229	462
5.8	6	114	85
2.3	4	88	50
3.3	78	65	42
9.5	109	56	11
6.8	133	29	16
8.7	39	73	36
3.9	39	120	71
7.1	39	125	56
3.8	21	73	46
3.4	8	129	57
8.6	113	66	41
10.1	225	25	25
9.6	118	773	304
3.2	10	204	77
9.5	9	421	205
2.4	17	899	243
16.3	376	10	10
5.2	12	93	29
22.5	22	3992	2562
8.9	178	139	212
8	245	78	44
1.6	7	58	35
5.6	13	41	32
4	4	36	26
5	18	58	23
8.4	74	44	72
3.9	10	71	45
4.4	17	301	143
13.5	19	63	114
5.8	14	509	141
2.7	31	156	86
8.4	7	315	187
6.3	4	242	148
7	14	1106	174
5.5	17	49	147
3.8	15	285	114
4.4	5	9592	2423
5	29	372	211
11.3	13	335	109
7.6	98	49	58
5	18	79	79
